# Supplementary material for: Regulatory Effects of Lactobacillus crispatus and Lactobacillus rhamnosus on the Formation and Composition of Gardnerella Biofilms
Source: Microorganisms. 2026 Mar 2;14(3):569. doi: 10.3390/microorganisms14030569 (PMC13028666; doi:10.3390/microorganisms14030569)
Supplement: Supplementary file 1 [file microorganisms-14-00569-s001.zip]

Archive with 1 entries (1 files):
- microorganisms-4082995-supplementary.xlsx
