# Supplementary material for: Regulatory Effects of Lactobacillus crispatus and Lactobacillus rhamnosus on the Formation and Composition of Gardnerella Biofilms
Source: Microorganisms. 2026 Mar 2;14(3):569. doi: 10.3390/microorganisms14030569 (PMC13028666; doi:10.3390/microorganisms14030569)
Supplement: Supplementary file 1 [file microorganisms-14-00569-s001.zip › microorganisms-4082995-supplementary.xlsx]

## Sheet: Gardnerella biofilm
Strain	Biofilm(OD595)
G1	3.7086	3.7284	3.7113
G2	3.5423	3.5168	3.5255
G3	3.1424	3.1182	3.1098
G4	3.1086	3.0832	3.1131
G5	2.9884	2.9651	3.0121
G6	2.5623	2.5589	2.5822
G7	2.5045	2.4988	2.5124
G8	2.3674	2.3185	2.3382
G9	2.2265	2.2289	2.2175
G10	2.1864	2.1578	2.1756
G11	2.1328	2.1288	2.1321
G12	1.8121	1.8057	1.8109
G13	1.5721	1.5702	1.5633
G14	1.3778	1.3892	1.3903
G15	1.2588	1.2634	1.2573
G16	1.2435	1.2482	1.2397
G17	1.1856	1.1769	1.1822
G18	0.9945	0.9934	0.9921
G19	0.6276	0.6301	0.6212
G20	0.5069	0.5072	0.5075
G21	0.4492	0.4513	0.4899
G22	0.3967	0.3902	0.3953
G23	0.2466	0.2458	0.2472
G24	0.2462	0.2448	0.2435
Contral	0.2088	0.2102	0.2096
One-way ANOVA indicated significant differences in biofilm biomass among Gardnerella strains（p<0.05).

## Sheet: Two-species biofilm
Strain	Biofilm（OD595）
L1	0.6842	0.6783	0.6899
L2	0.7521	0.7388	0.7731
L3	0.8122	0.8023	0.8143
L4	0.9426	0.9628	0.9721
L5	0.9628	0.9527	0.9731
L6	1.0126	1.0155	1.0089
L7	1.1922	1.2144	1.1645
L8	1.2324	1.1899	1.2132
L9	1.3678	1.3531	1.3745
L10	1.3849	1.3903	1.3806
L11	1.4089	1.4132	1.3989
L12	1.4289	1.4379	1.4405
L13	1.4538	1.4622	1.4645
L14	1.4822	1.4756	1.467
L15	1.4721	1.4889	1.4766
L16	1.5211	1.4899	1.4951
L17	1.5346	1.5189	1.5257
L18	1.5724	1.5628	1.5788
L19	1.8465	1.8726	1.8517
L20	1.8992	1.8895	1.9103
L21	2.2781	2.2813	2.2881
L22	2.3561	2.3657	2.3488
L23	2.4822	2.4754	2.4831
L24	2.4552	2.5314	2.4933
L25	2.7268	2.7315	2.7422
L26	2.7589	2.6899	2.8231
L27	2.9981	3.0125	2.8756
L28	3.0266	3.105	2.8762
L29	3.4122	3.3622	3.3815
L30	3.7064	3.6244	3.6835
Contral	3.7086	3.7284	3.7113
One-way ANOVA indicated significant differences in biofilm biomass among Gardnerella strains（p<0.05).

## Sheet: Lactobacillus supernatant
Strain supernatant	pH			H2O2			L-Lactic acid			D-Lactic acid
L1	4.54	4.57	4.53	27.7932	26.3703	25.9092	2.651	2.618	2.725	0.833	0.891	0.785
L2	4.53	4.57	4.59	26.0858	26.2475	25.896	3.623	3.686	3.575	0.577	0.581	0.561
L28	4.52	4.58	4.55	23.4298	23.6275	23.34	1.875	1.977	1.851	0.256	0.249	0.261
L29	4.51	4.54	4.57	19.4229	20.7738	23.24	2.586	2.648	2.497	0.192	0.187	0.191
The One-way ANOVA was performed to analyze the differences in Lactobacillus supernatants among different groups.
No significant difference was observed in the supernatant pH among four groups ( p = 0.78).
There is a significant difference in H2O2 content among four Lactobacillus supernatant (p<0.05).
For L and D-lactic acid content, one-way ANOVA revealed extremely significant differences among the four strains (p<0.05).
